# Supplementary material for: Functional and Morphological Differences in the Play Face and Full Play Face in Lowland Gorillas, a Hominid Species: Implications for the Evolutionary Roots of Smile and Laugh Face
Source: Am J Biol Anthropol. 2025 May 8;187(1):e70061. doi: 10.1002/ajpa.70061 (PMC12062928; doi:10.1002/ajpa.70061)
Supplement: Supplementary file 1 — Data S1. [file AJPA-187-e70061-s001.zip]

Archive with 10 entries (9 files):
- R3_AJBA_play_face_full_play_face_gorillas/
- R3_AJBA_play_face_full_play_face_gorillas/Figure_S3_graphs_Action_Unit_activation_play_face_tif.tif
- R3_AJBA_play_face_full_play_face_gorillas/Figure_S4_graphs_Action_Unit_activation_full_play_face_tif.tif
- R3_AJBA_play_face_full_play_face_gorillas/R2_Table_S2_FACS_data_PF_FPF.xlsx
- R3_AJBA_play_face_full_play_face_gorillas/R3_AJBA_Play_face_full_play_face_in_gorillas_COVER_LETTER.docx
- R3_AJBA_play_face_full_play_face_gorillas/R3_AJBA_Play_face_full_play_face_in_gorillas_MAIN_DOCUMENT_NOT_TRACKED.docx
- R3_AJBA_play_face_full_play_face_gorillas/R3_AJBA_Play_face_full_play_face_in_gorillas_MAIN_DOCUMENT_TRACKED.docx
- R3_AJBA_play_face_full_play_face_gorillas/R3_AJBA_Play_face_full_play_face_in_gorillas_REBUTTAL_LETTER.docx
- R3_AJBA_play_face_full_play_face_gorillas/Video_S1A_OpenFace_Image_Capturing_play_face.mov
- R3_AJBA_play_face_full_play_face_gorillas/Video_S1B_OpenFace_Image_Capturing_full_play_face.mov
