# Supplementary material for: Functional and Morphological Differences in the Play Face and Full Play Face in Lowland Gorillas, a Hominid Species: Implications for the Evolutionary Roots of Smile and Laugh Face
Source: Am J Biol Anthropol. 2025 May 8;187(1):e70061. doi: 10.1002/ajpa.70061 (PMC12062928; doi:10.1002/ajpa.70061)
Supplement: Supplementary file 1 — Data S1. [file AJPA-187-e70061-s001.zip › R3_AJBA_play_face_full_play_face_gorillas/R2_Table_S2_FACS_data_PF_FPF.xlsx]

## Sheet: play_face
Subject	Sex	Expression	AU01	AU02	AU04	AU05	AU06	AU07	AU09	AU10	AU12	AU14	AU15	AU16	AU17	AU20	AU23	AU25	AU26	AU27	AU45
Djomo	M	Play Face	0	0	0	0	1	0	1	0	1	0	0	1	0	0	0	1	1	0	0
Kiwano	M	Play Face	0	0	0	0	1	0	0	0	1	0	0	1	0	0	0	1	1	0	1
Kiwano	M	Play Face	0	0	0	0	0	0	1	1	1	0	0	1	0	0	0	1	1	0	1
Kouam	M	Play Face	0	0	0	0	0	0	0	0	1	0	0	1	0	0	0	1	1	0	0
Kouam	M	Play Face	1	1	0	0	1	0	1	0	1	0	0	1	0	0	0	1	1	0	0
Kouam	M	Play Face	0	0	0	0	1	0	1	0	1	0	0	1	0	0	0	1	1	0	0
Kowanga	F	Play Face	0	0	0	0	0	0	1	0	1	0	0	1	0	0	0	1	0	0	1
Kowanga	F	Play Face	0.01	0.01	0	0	0	0	0	0	1	0	0	1	0	0	0	1	0	0	0
Mahmah	F	Play Face	0	0	0	0	0	0	0	0	1	0	0	1	0	0	0	1	0	0	0
Mahmah	F	Play Face	0	0	0	0	0	0	1	0	1	0	0	1	0	0	0	1	1	0	0
Mawete	M	Play Face	1	1	0	0	0	0	1	0	1	0	0	1	0	0	0	1	1	0	0
Mawete	M	Play Face	1	1	0	0	0	0	0	0	1	0	0	1	0	0	0	1	1	0	1
Mawete	M	Play Face	0	0	0	0	0	0	0	0	1	0	0	1	0	0	0	1	1	0	0
M'baku	M	Play Face	1	1	0	0	0	0	0	0	1	0	0	1	0	0	0	1	1	1	0
M'baku	M	Play Face	1	1	0	0	1	0	0	1	1	0	0	1	0	0	0	1	0	0	0
M'baku	M	Play Face	1	1	0	0	0	0	0	0	1	0	0	1	1	0	0	1	0	0	0
Yamba	M	Play Face	0	0	0	0	0	0	1	0	1	0	0	1	0	0	0	1	1	0	1
Frequency (number of occurrences) of different configurations detected for Play Face:
Configuration	Frequency
AU6+AU9+AU12+AU16+AU25+AU26	2
AU6+AU12+AU16+AU25+AU26+45	1
AU9+AU10+AU12+AU16+AU25+AU26+AU45	1
AU12+AU16+AU25+AU26	2
AU1+AU2+AU6+AU9+AU12+AU16+AU25+AU26	1
AU9+AU12+AU16+AU25+AU45	1
AU12+AU16+AU25	2
AU9+AU12+AU16+AU25+AU26	1
AU1+AU2+AU9+AU12+AU16+AU25+AU26	1
AU1+AU2+AU12+AU16+AU25+AU26+AU27	1
AU1+AU2+AU10+AU12+AU25+AU26	1
AU1+AU2+AU6+AU10+AU12+AU16+AU25	1
AU1+AU2+AU12+AU16+AU17+AU25	1
AU9+AU12+AU16+AU25+AU26+AU45	1

## Sheet: full_play_face
Subject	Sex	Expression	AU01	AU02	AU04	AU05	AU06	AU07	AU09	AU10	AU12	AU14	AU15	AU16	AU17	AU20	AU23	AU25	AU26	AU27	AU45
Djomo	M	Full Play face	0	0	0	0	1	0	1	1	1	0	0	1	0	0	0	1	1	1	0
Kiwano	M	Full Play face	1	1	0	0	1	0	0	0	1	0	0	1	0	0	0	1	1	1	0
Kouam	M	Full Play face	1	1	0	0	1	0	1	1	1	0	0	1	0	0	0	1	1	1	0
Kouam	M	Full Play face	1	1	0	0	1	0	1	1	1	0	0	1	0	0	0	1	1	0	1
Kouam	M	Full Play face	0	0	0	0	1	0	1	1	1	0	0	1	0	0	0	1	1	1	0
Kowanga	F	Full Play face	1	1	0	0	1	0	1	1	1	0	0	1	0	0	0	1	1	1	1
Kowanga	F	Full Play face	0	0	0	0	1	0	1	1	1	0	0	1	0	0	0	1	1	1	0
Mahmah	F	Full Play face	0	0	0	0	1	0	1	1	1	0	0	1	1	0	0	1	1	0	1
Mapenzi	M	Full Play face	0	0	0	0	1	0	1	1	1	0	0	1	0	0	0	1	1	1	0
Mapenzi	M	Full Play face	1	1	0	0	1	0	1	1	1	0	0	1	0	0	0	1	1	0	1
Mawete	M	Full Play face	1	1	0	0	1	0	1	1	1	0	0	1	0	0	0	1	1	1	0
Mawete	M	Full Play face	0	0	0	0	1	0	1	1	1	0	0	1	0	0	0	1	1	1	0
M'baku	M	Full Play face	0	0	0	0	1	0	1	1	1	0	0	1	0	0	0	1	1	1	1
M'baku	M	Full Play face	1	1	0	0	1	0	1	1	1	0	0	1	0	0	0	1	1	1	1
Yamba	M	Full Play face	0	0	0	0	1	0	1	1	1	0	0	1	0	0	0	1	1	1	1
Frequency (number of occurrences) of different configurations detected for Full Play Face:
Configuration	Frequency
AU6+AU9+AU10+AU12+AU16+AU25+AU26+AU27	5
AU1+AU2+AU6+AU12+AU16+AU25+AU26+AU27	1
AU1+AU2+AU6+AU9+AU10+AU12+AU16+AU25+AU26+AU27	2
AU1+AU2+AU6+AU9+AU10+AU12+AU16+AU25+AU26+AU45	4
AU6+AU9+AU10+AU12+AU16+AU17+AU25+AU26+AU45	1
AU6+AU9+AU10+AU12+AU16+AU25+AU26+AU27+AU45	2

## Sheet: Action_unit_description
ACTION UNIT LEGEND (see Waller et al., 2020)
Acronym	Action Unit Description	Facial Muscle
AU01	Inner Brow Raiser	Frontalis, pars medialis
AU02	Outer Brow Raiser	Frontalis, pars lateralis
AU06	Cheek Raiser	Orbicularis oculi, pars orbitalis
AU09	Nose Wrinkler	Levator labii superioris alaeque nasi
AU10	Upper Lip Raiser	Levator labii superioris
AU12	Lip Corner Puller	Zygomaticus major
AU16	Lower Lip Depressor	Depressor labii inferioris
AU17	Chin Raiser	Mentalis
AU25	Lips part	Despressor labii inferioris/Levator labii superioris
AU26	Jaw Drop	Non mimetic muscle
AU27	Mouth Stretch	Non mimetic muscle
AU45	Blink	Orbicularis Oculi
